# Supplementary material for: The dose-effect relationship of acupuncture on limb dysfunction after acute stroke: a systematic review and meta-analysis
Source: Front Neurol. 2024 Feb 28;15:1341560. doi: 10.3389/fneur.2024.1341560 (PMC10933065; doi:10.3389/fneur.2024.1341560)
Supplement: Supplementary file 2 [file Data_Sheet_2.ZIP]

Archive with 7 entries (6 files):
- supplementary data-sensitivity analyses/
- supplementary data-sensitivity analyses/Sensitivity analysis of ADL omitting single studies in overall studies..tif
- supplementary data-sensitivity analyses/Sensitivity analysis of BI omitting single studies in overall studies..tif
- supplementary data-sensitivity analyses/Sensitivity analysis of FMA omitting single studies in overall studies..tif
- supplementary data-sensitivity analyses/Sensitivity analysis of MBI omitting single studies in overall studies..tif
- supplementary data-sensitivity analyses/Sensitivity analysis of NIHSS omitting single studies in overall studies..tif
- Funnel plot.jpg
